# Supplementary material for: Transcriptome Sequencing and Expression Analysis of Cadmium (Cd) Transport and Detoxification Related Genes in Cd-Accumulating Salix integra
Source: Front Plant Sci. 2016 Oct 28;7:1577. doi: 10.3389/fpls.2016.01577 (PMC5083712; doi:10.3389/fpls.2016.01577)
Supplement: File S3 — Pathways and unigenes related to metal transport and cellular detoxification based on PlantCyc database. [file DataSheet3.XLS]

## Sheet: Sheet1
Pathway id	Pathway name	Unigene number	Unigene id
PWY-6840	homoglutathione biosynthesis	3	comp106490_c0,comp71382_c0,comp870068_c0,
PWY-6841	homophytochelatin biosynthesis	1	comp95863_c0,
PWY-6842	glutathione-mediated detoxification II	41	comp100049_c0,comp100139_c0,comp100410_c0,comp100410_c1,comp101649_c0,comp101787_c0,comp101962_c0,comp102486_c0,comp102486_c1,comp102500_c0,comp103888_c0,comp104881_c1,comp106010_c0,comp106959_c0,comp1188183_c0,comp121261_c0,comp14348_c0,comp1672088_c0,comp189863_c0,comp553250_c0,comp61388_c0,comp62600_c0,comp62758_c0,comp67041_c0,comp70010_c0,comp75603_c0,comp77996_c0,comp843641_c0,comp86988_c0,…
DETOX1-PWY	superoxide radicals degradation	67	comp102530_c0,comp103219_c0,comp104051_c0,comp104629_c0,comp105223_c0,comp105815_c0,comp107120_c0,comp107491_c0,comp108237_c0,comp111546_c0,comp114282_c0,comp1187133_c0,comp1208907_c0,comp1239718_c0,comp125594_c0,comp1752497_c0,comp182447_c0,comp183551_c0,comp363910_c0,comp409866_c0,comp423651_c0,comp475610_c0,comp543830_c0,comp547128_c0,comp559257_c0,comp562958_c0,comp63007_c0,comp63007_c1,comp6…
PWY-2261	ascorbate glutathione cycle	99	comp100042_c0,comp100115_c0,comp100341_c0,comp100637_c0,comp101529_c0,comp101688_c0,comp102255_c2,comp102467_c0,comp10250_c0,comp103016_c0,comp103426_c0,comp103502_c0,comp103516_c2,comp103690_c0,comp104442_c0,comp105661_c1,comp106012_c0,comp106755_c1,comp107054_c0,comp107127_c0,comp107293_c0,comp108024_c0,comp108244_c0,comp110317_c0,comp110589_c0,comp111675_c0,comp113105_c0,comp11356_c0,comp11898…
GLUTATHIONESYN-PWY	glutathione biosynthesis	8	comp101527_c0,comp106490_c0,comp107097_c0,comp67037_c0,comp71382_c0,comp870068_c0,comp92284_c0,comp9842_c0,
PWY-6213	cadmium transport I	26	comp100473_c2,comp100754_c0,comp100981_c0,comp105526_c0,comp105916_c0,comp107473_c0,comp111028_c0,comp1132255_c0,comp14062_c0,comp14920_c0,comp1785968_c0,comp19789_c0,comp26670_c0,comp26859_c0,comp340747_c0,comp399116_c0,comp69585_c0,comp73439_c0,comp73668_c0,comp84612_c0,comp85366_c1,comp86620_c0,comp87575_c0,comp94687_c0,comp95545_c0,comp99933_c0,
PWY-6137	copper transport II	42	comp100473_c1,comp100711_c0,comp100902_c1,comp102270_c0,comp103798_c1,comp104306_c2,comp104828_c0,comp106239_c0,comp106976_c0,comp107285_c0,comp107317_c0,comp107468_c0,comp107751_c0,comp107842_c0,comp11755_c0,comp14583_c0,comp3895_c0,comp51108_c0,comp67302_c0,comp71770_c0,comp74432_c0,comp74724_c0,comp79101_c0,comp79615_c0,comp82921_c0,comp87483_c0,comp88585_c0,comp88836_c0,comp89049_c0,comp89998…
PWY1F-353	glycine betaine biosynthesis III (plants)	2	comp102990_c4,comp105614_c0,
PWYQT-4432	glutathione degradation	80	comp100668_c0,comp101446_c1,comp101498_c0,comp101622_c0,comp10268_c1,comp103107_c0,comp103501_c1,comp103634_c0,comp103925_c0,comp104877_c2,comp105851_c0,comp106413_c0,comp106744_c1,comp107648_c4,comp107766_c0,comp110161_c0,comp112458_c0,comp1134683_c0,comp1140189_c0,comp116168_c0,comp1168223_c0,comp1176625_c0,comp120504_c0,comp12733_c0,comp1285662_c0,comp1486425_c0,comp21624_c0,comp241108_c0,comp…
PWY-4021	&beta;-alanine betaine biosynthesis	75	comp100668_c0,comp101446_c1,comp101498_c0,comp101622_c0,comp10268_c1,comp103107_c0,comp103501_c1,comp103634_c0,comp103925_c0,comp104877_c2,comp105851_c0,comp106413_c0,comp106744_c1,comp107648_c4,comp107766_c0,comp110161_c0,comp112458_c0,comp1134683_c0,comp1140189_c0,comp116168_c0,comp1168223_c0,comp1176625_c0,comp120504_c0,comp12733_c0,comp1285662_c0,comp1486425_c0,comp21624_c0,comp241108_c0,comp…
PWY-695	abscisic acid biosynthesis	65	comp100194_c0,comp100336_c0,comp100380_c0,comp100921_c0,comp100952_c0,comp101118_c0,comp101228_c0,comp101501_c0,comp101912_c0,comp102140_c0,comp102192_c0,comp102283_c1,comp102942_c0,comp103316_c0,comp103468_c0,comp103488_c1,comp104022_c0,comp104332_c0,comp104506_c1,comp104595_c0,comp104658_c0,comp105123_c0,comp105212_c0,comp105344_c0,comp105648_c0,comp106037_c0,comp106188_c0,comp106397_c1,comp106…
PWY-6786	detoxification of reactive carbonyls in chloroplasts	33	comp100932_c0,comp101733_c0,comp102105_c0,comp103752_c0,comp105391_c0,comp105564_c1,comp106073_c0,comp106183_c0,comp106746_c0,comp107653_c0,comp107754_c0,comp110488_c0,comp17775_c0,comp210085_c0,comp21499_c0,comp306085_c0,comp363032_c0,comp405086_c0,comp62997_c0,comp64955_c0,comp654564_c0,comp66393_c0,comp66922_c0,comp71413_c0,comp72605_c0,comp72752_c0,comp72827_c0,comp73238_c0,comp7376_c0,comp74…
GLUT-REDOX-PWY	glutathione redox reactions II	5	comp102631_c0,comp105080_c0,comp79064_c0,comp79064_c1,comp83664_c0,
Total		547
